# Supplementary material for: Transcriptome Analysis on Hepatopancreas Reveals the Metabolic Dysregulation Caused by Vibrio parahaemolyticus Infection in Litopenaeus vannamei
Source: Biology (Basel). 2023 Mar 9;12(3):417. doi: 10.3390/biology12030417 (PMC10044748; doi:10.3390/biology12030417)
Supplement: Supplementary file 1 [file biology-12-00417-s001.zip]

Archive with 6 entries (6 files):
- Figure S1.pdf
- Figure S2.pdf
- Table S1 Primers and probes used in this paper.pdf
- Table S2 Summary of transcriptome sequencing data.pdf
- Table S3 KEGG enrichment analysis of profile 7ú1⁄44ú1⁄4 6ú1⁄45.pdf
- Table S4 Pearson correlation coefficient analysis between the results of RNA seq and RT-qPCR for twelve DEGs.pdf
